# Supplementary material for: Investigation of the Impact of Manufacturing Methods on Protein-Based Long-Acting Injectable Formulations: A Comparative Assessment for Microfluidics vs. Conventional Methods
Source: Pharmaceutics. 2024 Sep 27;16(10):1264. doi: 10.3390/pharmaceutics16101264 (PMC11510299; doi:10.3390/pharmaceutics16101264)
Supplement: Supplementary file 1 [file pharmaceutics-16-01264-s001.zip]

Archive with 1 entries (1 files):
- pharmaceutics-3230018-supplementary.pdf
